# Supplementary material for: Toward process-based causality indicators for assessing and monitoring ecological impacts of offshore wind energy: a benthic perspective
Source: Environ Monit Assess. 2026 Jul 25;198(8):877. doi: 10.1007/s10661-026-15734-y (PMC13401554; doi:10.1007/s10661-026-15734-y)
Supplement: Supplementary file 1 — (XLSX 39.4 KB) [file 10661_2026_15734_MOESM1_ESM.xlsx]

## Sheet: Appendix A
Article title - Toward process-based causality indicators for assessing and monitoring ecological impacts of offshore wind energy: a benthic perspective. Authors - Ivan Rodrigo Abrão Laurino, Anna Thereza dos Santos Alves Silva, Bruno Olian, Márcia Regina Denadai, Luis Enrique Sánchez, Alexander Turra.
Appendix A: Details regarding the literature review conducted in this study.
Bibliography search (Phase 1)	Number of results	Duplicates	String
Web of Science	163	124	( TITLE-ABS-KEY ( "offshore wind*" OR "marine wind*" ) AND TITLE-ABS-KEY ( "impact*" OR "effect*" OR "affect*" OR "change*" OR "disturb*" ) AND TITLE-ABS-KEY ( "*benth*" OR "bottom" OR "substrat*" OR "seafloor" OR "seabed" ) AND TITLE-ABS-KEY ( "habitat*" OR "ecosystem*" OR "biodiversity" OR "*fauna*" OR "*flora*" ) ) AND ( LIMIT-TO ( DOCTYPE , "ar" ) ) AND ( LIMIT-TO ( LANGUAGE , "English" ) )
Scopus	139
Total of papers:	178	Papers selected:	64
Bibliography search (Phase 2)	Seeking for original research articles used by two recent reviews: Dannheim et al., 2020 and Watson et al., 2024	Papers selected:	9
SELECTED PAPERS	Search phase	LINK	REFERENCE
	1	http://dx.doi.org/10.1016/j.marenvres.2023.106009	Lefaible, N., Braeckman, U., Degraer, S., Vanaverbeke, J., & Moens, T. (2023). A wind of change for soft-sediment infauna within operational offshore windfarms. Marine Environmental Research, 188, 106009.
	1	http://dx.doi.org/10.3389/fmars.2021.631799	Ivanov, E., Capet, A., De Borger, E., Degraer, S., Delhez, E. J., Soetaert, K., ... & Grégoire, M. (2021). Offshore wind farm footprint on organic and mineral particle flux to the bottom. Frontiers in Marine Science, 8, 631799.
	1	https://doi.org/10.2112/JCOASTRES-D-19-00051.1	Lu, Z., Zhan, X., Guo, Y., & Ma, L. (2020). Small-scale effects of offshore wind-turbine foundations on macrobenthic assemblages in Pinghai Bay, China. Journal of Coastal Research, 36(1), 139-147.
	1	http://dx.doi.org/10.1016/j.marpolbul.2014.05.006	De Backer, A., Van Hoey, G., Coates, D., Vanaverbeke, J., & Hostens, K. (2014). Similar diversity-disturbance responses to different physical impacts: three cases of small-scale biodiversity increase in the Belgian part of the North Sea. Marine pollution bulletin, 84(1-2), 251-262.
	1	http://dx.doi.org/10.1016/j.marenvres.2013.12.008	Coates, D. A., Deschutter, Y., Vincx, M., & Vanaverbeke, J. (2014). Enrichment and shifts in macrobenthic assemblages in an offshore wind farm area in the Belgian part of the North Sea. Marine environmental research, 95, 1-12.
	1	http://dx.doi.org/10.1038/s43247-022-00625-0	Daewel, U., Akhtar, N., Christiansen, N., & Schrum, C. (2022). Offshore wind farms are projected to impact primary production and bottom water deoxygenation in the North Sea. Communications Earth & Environment, 3(1), 292.
	1	http://dx.doi.org/10.1016/j.seares.2014.05.001	Janßen, H., Schröder, T., Zettler, M. L., & Pollehne, F. (2015). Offshore wind farms in the southwestern Baltic Sea: A model study of regional impacts on oxygen conditions. Journal of Sea Research, 95, 248-257.
	1	http://dx.doi.org/10.1016/j.seares.2024.102498	Coolen, J. W., van der Weide, B., Bittner, O., Mavraki, N., Rus, M., van der Molen, J., & Witbaard, R. (2024). Fluxes of nitrogen and phosphorus in fouling communities on artificial offshore structures. Journal of Sea Research, 199, 102498.
	1	http://dx.doi.org/10.1016/j.envsci.2022.07.003	Causon, P. D., Jude, S., Gill, A. B., & Leinster, P. (2022). Critical evaluation of ecosystem changes from an offshore wind farm: producing natural capital asset and risk registers. Environmental Science & Policy, 136, 772-785.
	1	https://doi.org/10.1016/j.jenvman.2022.115173	Coolen, J. W., Vanaverbeke, J., Dannheim, J., Garcia, C., Birchenough, S. N., Krone, R., & Beermann, J. (2022). Generalized changes of benthic communities after construction of wind farms in the southern North Sea. Journal of Environmental Management, 315, 115173.
	1	http://dx.doi.org/10.1016/j.fishres.2016.02.019	Coates, D. A., Kapasakali, D. A., Vincx, M., & Vanaverbeke, J. (2016). Short-term effects of fishery exclusion in offshore wind farms on macrofaunal communities in the Belgian part of the North Sea. Fisheries Research, 179, 131-138.
	1	http://dx.doi.org/10.1016/j.marenvres.2022.105664	Mavraki, N., Coolen, J. W., Kapasakali, D. A., Degraer, S., Vanaverbeke, J., & Beermann, J. (2022). Small suspension-feeding amphipods play a pivotal role in carbon dynamics around offshore man-made structures. Marine Environmental Research, 178, 105664.
	1	https://www.scopus.com/inward/record.uri?eid=2-s2.0-85139056807&doi=10.1016%2fj.scitotenv.2022.158782&partnerID=40&md5=d242076ee9b28ffcc4d018cefb34087f	Wang, T., Ru, X., Deng, B., Zhang, C., Wang, X., Yang, B., & Zhang, L. (2023). Evidence that offshore wind farms might affect marine sediment quality and microbial communities. Science of the Total Environment, 856, 158782.
	1	http://dx.doi.org/10.1071/MF09117	Andersson, M. H., & Öhman, M. C. (2010). Fish and sessile assemblages associated with wind-turbine constructions in the Baltic Sea. Marine and Freshwater Research, 61(6), 642-650.
	1	http://dx.doi.org/10.1016/j.seares.2022.102229	Ter Hofstede, R., Driessen, F. M. F., Elzinga, P. J., Van Koningsveld, M., & Schutter, M. (2022). Offshore wind farms contribute to epibenthic biodiversity in the North Sea. Journal of Sea Research, 185, 102229.
	1	https://doi.org/10.1016/j.scitotenv.2022.159285	Voet, H. E. E., Vlaminck, E., Van Colen, C., Bodé, S., Boeckx, P., Degraer, S., ... & Braeckman, U. (2023). Organic matter processing in a [simulated] offshore wind farm ecosystem in current and future climate and aquaculture scenarios. Science of the Total Environment, 857, 159285.
	1	http://dx.doi.org/10.1016/j.csr.2024.105278	Weber, J. E. H., & Broström, G. (2024). Continental shelf wave generation due to surface stress anomalies in the wake of offshore wind farms. Continental Shelf Research, 279, 105278.
	1	http://dx.doi.org/10.1016/j.rse.2014.01.009	Vanhellemont, Q., & Ruddick, K. (2014). Turbid wakes associated with offshore wind turbines observed with Landsat 8. Remote Sensing of Environment, 145, 105-115.
	1	http://dx.doi.org/10.1002/aqc.3888	Huang, S. L. (2022). Unstated impacts of the green energy industry on the habitat of a coastal delphinid: Turbid‐turbulent wakes induced by offshore wind turbine foundations. Aquatic Conservation: Marine and Freshwater Ecosystems, 32(11), 1787-1796.
	1	http://dx.doi.org/10.3390/rs15225347	Cai, L., Hu, Q., Qiu, Z., Yin, J., Zhang, Y., & Zhang, X. (2023). Study on the Impact of Offshore Wind Farms on Surrounding Water Environment in the Yangtze Estuary Based on Remote Sensing. Remote Sensing, 15(22), 5347.
	1	http://dx.doi.org/10.1016/j.ocecoaman.2019.01.016	Wang, J., Zou, X., Yu, W., Zhang, D., & Wang, T. (2019). Effects of established offshore wind farms on energy flow of coastal ecosystems: A case study of the Rudong offshore wind farms in China. Ocean & Coastal Management, 171, 111-118.
	1	http://dx.doi.org/10.3389/fmars.2021.694013	Serpetti, N., Benjamins, S., Brain, S., Collu, M., Harvey, B. J., Heymans, J. J., ... & Wilson, B. (2021). Modeling small scale impacts of multi-purpose platforms: an ecosystem approach. Frontiers in Marine Science, 8, 694013.
	1	http://dx.doi.org/10.1007/s10750-014-2157-1	De Mesel, I., Kerckhof, F., Norro, A., Rumes, B., & Degraer, S. (2015). Succession and seasonal dynamics of the epifauna community on offshore wind farm foundations and their role as stepping stones for non-indigenous species. Hydrobiologia, 756, 37-50.
	1	https://doi.org/10.1016/j.seares.2024.102522	Zupan, M., Coolen, J., Mavraki, N., Degraer, S., Moens, T., Kerckhof, F., ... & Vanaverbeke, J. (2024). Life on every stone: Characterizing benthic communities from scour protection layers of offshore wind farms in the southern North Sea. Journal of Sea Research, 201, 102522.
	1	http://dx.doi.org/10.1021/acs.est.2c07797	Li, C., Coolen, J. W., Scherer, L., Mogollón, J. M., Braeckman, U., Vanaverbeke, J., ... & Steubing, B. (2023). Offshore wind energy and marine biodiversity in the North Sea: life cycle impact assessment for benthic communities. Environmental Science & Technology, 57(16), 6455-6464.
	1	https://www.scopus.com/inward/record.uri?eid=2-s2.0-85099036271&doi=10.5670%2foceanog.2020.406&partnerID=40&md5=91fcc1088d4eb3a5c759cac6f000072f	Hutchison, Z. L., Bartley, M. L., Degraer, S., English, P., Khan, A., Livermore, J., ... & King, J. W. (2020a). Offshore wind energy and benthic habitat changes: lessons from block island wind farm. Oceanography, 33(4), 58-69.
	1	http://dx.doi.org/10.1007/s10750-014-1997-z	Vandendriessche, S., Derweduwen, J., & Hostens, K. (2015). Equivocal effects of offshore wind farms in Belgium on soft substrate epibenthos and fish assemblages. Hydrobiologia, 756(1), 19-35.
	1	http://dx.doi.org/10.1371/journal.pone.0149701	Griffin, R. A., Robinson, G. J., West, A., Gloyne-Phillips, I. T., & Unsworth, R. K. (2016). Assessing fish and motile fauna around offshore windfarms using stereo baited video. PLoS One, 11(3), e0149701.
	1	https://doi.org/10.1016/j.marenvres.2017.01.009	Van Hal, R., Griffioen, A. B., & Van Keeken, O. A. (2017). Changes in fish communities on a small spatial scale, an effect of increased habitat complexity by an offshore wind farm. Marine Environmental Research, 126, 26-36.
	1	http://dx.doi.org/10.1093/icesjms/fsac107	Buyse, J., Hostens, K., Degraer, S., & De Backer, A. (2022). Offshore wind farms affect the spatial distribution pattern of plaice Pleuronectes platessa at both the turbine and wind farm scale. ICES Journal of Marine Science, 79(6), 1777-1786.
	1	http://dx.doi.org/10.1093/icesjms/fsad179	Buyse, J., Reubens, J., Hostens, K., Degraer, S., Goossens, J., & De Backer, A. (2023b). European plaice movements show evidence of high residency, site fidelity, and feeding around hard substrates within an offshore wind farm. ICES Journal of Marine Science, fsad179.
	1	http://dx.doi.org/10.1016/j.fishres.2024.106937	Werner, K. M., Haslob, H., Reichel, A. F., Gimpel, A., & Stelzenmüller, V. (2024). Offshore wind farm foundations as artificial reefs: The devil is in the detail. Fisheries Research, 272, 106937.
	1	https://doi.org/10.1016/j.ecss.2013.03.012	Krone, R., Gutow, L., Brey, T., Dannheim, J., & Schröder, A. (2013a). Mobile demersal megafauna at artificial structures in the German Bight–likely effects of offshore wind farm development. Estuarine, Coastal and Shelf Science, 125, 1-9.
	1	http://dx.doi.org/10.1016/j.marenvres.2024.106802	Labourgade, P., Couturier, L. I., Bourjea, J., Woillez, M., Feunteun, E., Reubens, J. T., & Trancart, T. (2024). Acoustic telemetry suggests the lesser spotted dogfish Scyliorhinus canicula stays and uses habitats within a French offshore wind farm. Marine Environmental Research, 202, 106802.
	1	https://doi.org/10.1098/rsos.240339	Berges, B. J. P., Knaap, I. V. D., Van Keeken, O. A., Reubens, J., & Winter, H. V. (2024). Strong site fidelity, residency and local behaviour of Atlantic cod (Gadus morhua) at two types of artificial reefs in an offshore wind farm. Royal Society Open Science, 11(7), 240339.
	1	https://doi.org/10.1016/j.marenvres.2013.07.001	Reubens, J. T., Pasotti, F., Degraer, S., & Vincx, M. (2013). Residency, site fidelity and habitat use of Atlantic cod (Gadus morhua) at an offshore wind farm using acoustic telemetry. Marine Environmental Research, 90, 128-135.
	1	http://dx.doi.org/10.1007/s10750-013-1793-1	Reubens, J. T., Degraer, S., & Vincx, M. (2014). The ecology of benthopelagic fishes at offshore wind farms: a synthesis of 4 years of research. Hydrobiologia, 727, 121-136.
	1	http://dx.doi.org/10.1016/j.fishres.2010.11.025	Reubens, J. T., Degraer, S., & Vincx, M. (2011). Aggregation and feeding behaviour of pouting (Trisopterus luscus) at wind turbines in the Belgian part of the North Sea. Fisheries Research, 108(1), 223-227.
	1	http://dx.doi.org/10.1016/j.icesjms.2006.02.001	Wilhelmsson, D., Malm, T., & Öhman, M. C. (2006a). The influence of offshore windpower on demersal fish. ICES Journal of Marine Science, 63(5), 775-784.
	1	http://dx.doi.org/10.1080/17451000600684359	Wilhelmsson, D., Yahya, S. A., & Öhman, M. C. (2006b). Effects of high-relief structures on cold temperate fish assemblages: A field experiment. Marine Biology Research, 2(2), 136-147.
	1	http://dx.doi.org/10.1016/j.ecss.2008.04.020	Wilhelmsson, D., & Malm, T. (2008). Fouling assemblages on offshore wind power plants and adjacent substrata. Estuarine, Coastal and Shelf Science, 79(3), 459-466.
	1	http://dx.doi.org/10.1016/j.scitotenv.2022.160730	Buyse, J., Hostens, K., Degraer, S., De Troch, M., Wittoeck, J., & De Backer, A. (2023a). Increased food availability at offshore wind farms affects trophic ecology of plaice Pleuronectes platessa. Science of the Total Environment, 862, 160730.
	1	http://dx.doi.org/10.3354/meps11261	Stenberg, C., Støttrup, J. G., van Deurs, M., Berg, C. W., Dinesen, G. E., Mosegaard, H., ... & Leonhard, S. B. (2015). Long-term effects of an offshore wind farm in the North Sea on fish communities. Marine Ecology Progress Series, 528, 257-265.
	1	http://dx.doi.org/10.1016/j.marenvres.2016.11.011	Krone, R., Dederer, G., Kanstinger, P., Krämer, P., Schneider, C., & Schmalenbach, I. (2017). Mobile demersal megafauna at common offshore wind turbine foundations in the German Bight (North Sea) two years after deployment-increased production rate of Cancer pagurus. Marine environmental research, 123, 53-61.
	1	http://dx.doi.org/10.1088/1748-9326/6/3/035101	Lindeboom, H. J., Kouwenhoven, H. J., Bergman, M. J. N., Bouma, S., Brasseur, S. M. J. M., Daan, R., ... & Scheidat, M. (2011). Short-term ecological effects of an offshore wind farm in the Dutch coastal zone; a compilation. Environmental Research Letters, 6(3), 035101.
	1	http://dx.doi.org/10.3354/meps10344	Bergström, L., Sundqvist, F., & Bergström, U. (2013). Effects of an offshore wind farm on temporal and spatial patterns in the demersal fish community. Marine Ecology Progress Series, 485, 199-210.
	1	https://doi.org/10.3390/d15020288	Zupan, M., Rumes, B., Vanaverbeke, J., Degraer, S., & Kerckhof, F. (2023). Long-term succession on offshore wind farms and the role of species interactions. Diversity, 15(2), 288.
	1	http://dx.doi.org/10.1016/j.ecoleng.2024.107189	ter Hofstede, R., Witte, S., Kamermans, P., van Koningsveld, M., & Tonk, L. (2024). Settlement success of European flat oyster (Ostrea edulis) on different types of hard substrate to support reef development in offshore wind farms. Ecological engineering, 200, 107189.
	1	http://dx.doi.org/10.1016/j.seares.2024.102502	Kingma, E. M., ter Hofstede, R., Kardinaal, E., Bakker, R., Bittner, O., van der Weide, B., & Coolen, J. W. (2024). Guardians of the seabed: Nature-inclusive design of scour protection in offshore wind farms enhances benthic diversity. Journal of Sea Research, 199, 102502.
	1	http://dx.doi.org/10.1007/s10152-009-0156-9	Andersson, M. H., Berggren, M., Wilhelmsson, D., & Öhman, M. C. (2009). Epibenthic colonization of concrete and steel pilings in a cold-temperate embayment: a field experiment. Helgoland Marine Research, 63, 249-260.
	1	https://doi.org/10.1080/17451000801947043	Joschko, T. J., Buck, B. H., Gutow, L., & Schröder, A. (2008). Colonization of an artificial hard substrate by Mytilus edulis in the German Bight. Marine Biology Research, 4(5), 350-360.
	1	http://dx.doi.org/10.1016/j.marenvres.2012.12.004	Krone, R., Gutow, L., Joschko, T. J., & Schröder, A. (2013b). Epifauna dynamics at an offshore foundation–implications of future wind power farming in the North Sea. Marine environmental research, 85, 1-12.
	1	https://www.scopus.com/inward/record.uri?eid=2-s2.0-85128309714&doi=10.5194%2fwes-7-801-2022&partnerID=40&md5=9c9e1e3c0d3732529a0bf916db1b1c3a	Karlsson, R., Tivefälth, M., Duranović, I., Martinsson, S., Kjølhamar, A., & Murvoll, K. M. (2022). Artificial hard-substrate colonisation in the offshore Hywind Scotland Pilot Park. Wind Energy Science, 7(2), 801-814.
	1	http://dx.doi.org/10.1371/journal.pone.0165096	Langhamer, O., Holand, H., & Rosenqvist, G. (2016). Effects of an offshore wind farm (OWF) on the common shore crab Carcinus maenas: tagging pilot experiments in the lillgrund offshore wind farm (Sweden). PloS one, 11(10), e0165096.
	1	http://dx.doi.org/10.3354/meps14482	Wilber, D. H., Brown, L. J., Griffin, M., & Carey, D. A. (2024). American lobster Homarus americanus responses to construction and operation of an offshore wind farm in southern New England. Marine Ecology Progress Series, 727, 123-142.
	1	http://dx.doi.org/10.3389/fmars.2023.1124580	Vanavermaete, D., Verle, K., Devriese, L. I., De Cauwer, K., De Schrijver, C., Torreele, E., ... & De Witte, B. (2023). Distribution and sources of macrolitter on the seafloor in Belgian fisheries areas. Frontiers in Marine Science, 10, 1124580.
	1	http://dx.doi.org/10.1007/s10750-014-2103-2	Coates, D. A., Van Hoey, G., Colson, L., Vincx, M., & Vanaverbeke, J. (2015). Rapid macrobenthic recovery after dredging activities in an offshore wind farm in the Belgian part of the North Sea. Hydrobiologia, 756, 3-18.
	1	https://doi.org/10.1016/j.envpol.2024.124709	Cones, S. F., Jézéquel, Y., Jarriel, S., Aoki, N., Brewer, H., Collins, J., ... & Mooney, T. A. (2024). Offshore windfarm construction elevates metabolic rate and increases predation vulnerability of a key marine invertebrate. Environmental Pollution, 360, 124709.
	1	http://dx.doi.org/10.3389/fmars.2023.1117431	Gigot, M., Tremblay, R., Bonnel, J., Chauvaud, L., & Olivier, F. (2023a). Physiological condition of the warty venus (Venus verrucosa L. 1758) larvae modulates response to pile driving and drilling underwater sounds. Frontiers in Marine Science, 10, 1117431.
	2	https://doi.org/10.1371/journal.pone.0051790	Pine, M. K., Jeffs, A. G., & Radford, C. A. (2012). Turbine sound may influence the metamorphosis behaviour of estuarine crab megalopae. PLoS One, 7(12), e51790.
	1	http://dx.doi.org/10.1016/j.marpolbul.2023.114969	Gigot, M., Olivier, F., Cervello, G., Tremblay, R., Mathias, D., Meziane, T., ... & Bonnel, J. (2023b). Pile driving and drilling underwater sounds impact the metamorphosis dynamics of Pecten maximus (L., 1758) larvae. Marine pollution bulletin, 191, 114969.
	1	http://dx.doi.org/10.1038/srep20540	Solan, M., Hauton, C., Godbold, J. A., Wood, C. L., Leighton, T. G., & White, P. (2016). Anthropogenic sources of underwater sound can modify how sediment-dwelling invertebrates mediate ecosystem properties. Scientific reports, 6(1), 20540.
	2	https://doi.org/10.1016/j.anbehav.2013.12.029	Voellmy, I. K., Purser, J., Flynn, D., Kennedy, P., Simpson, S. D., & Radford, A. N. (2014). Acoustic noise reduces foraging success in two sympatric fish species via different mechanisms. Animal Behaviour, 89, 191-198.
	2	https://doi.org/10.1098/rspb.2012.1544	Halvorsen, M. B., Casper, B. M., Matthews, F., Carlson, T. J., & Popper, A. N. (2012). Effects of exposure to pile-driving sounds on the lake sturgeon, Nile tilapia and hogchoker. Proceedings of the Royal Society B: Biological Sciences, 279(1748), 4705-4714.
	2	https://doi.org/10.1016/j.marenvres.2019.104766	Jakubowska, M., Urban-Malinga, B., Otremba, Z., & Andrulewicz, E. (2019). Effect of low frequency electromagnetic field on the behavior and bioenergetics of the polychaete Hediste diversicolor. Marine environmental research, 150, 104766.
	2	https://doi.org/10.3390/jmse9070776	Scott, K., Harsanyi, P., Easton, B. A., Piper, A. J., Rochas, C., & Lyndon, A. R. (2021). Exposure to electromagnetic fields (EMF) from submarine power cables can trigger strength-dependent behavioural and physiological responses in edible crab, Cancer pagurus (L.). Journal of Marine Science and Engineering, 9(7), 776.
	2	https://doi.org/10.1016/j.marpolbul.2018.04.062	Scott, K., Harsanyi, P., & Lyndon, A. R. (2018). Understanding the effects of electromagnetic field emissions from Marine Renewable Energy Devices (MREDs) on the commercially important edible crab, Cancer pagurus (L.). Marine Pollution Bulletin, 131, 580-588.
	2	https://doi.org/10.1111/j.1365-2400.2008.00630.x	Westerberg, H., & Lagenfelt, I. (2008). Sub‐sea power cables and the migration behaviour of the European eel. Fisheries Management and Ecology, 15(5‐6), 369-375.
	2	https://doi.org/10.1038/s41598-020-60793-x	Hutchison, Z. L., Gill, A. B., Sigray, P., He, H., & King, J. W. (2020b). Anthropogenic electromagnetic fields (EMF) influence the behaviour of bottom-dwelling marine species. Scientific reports, 10(1), 4219.
	2	https://doi.org/10.1016/j.marpolbul.2018.01.050	Wang, T., Zou, X., Li, B., Yao, Y., Li, J., Hui, H., ... & Wang, C. (2018). Microplastics in a wind farm area: A case study at the Rudong Offshore Wind Farm, Yellow Sea, China. Marine Pollution Bulletin, 128, 466-474.
	1	http://dx.doi.org/10.1016/j.marpolbul.2013.07.027	Janßen, H., Augustin, C. B., Hinrichsen, H. H., & Kube, S. (2013). Impact of secondary hard substrate on the distribution and abundance of Aurelia aurita in the western Baltic Sea. Marine pollution bulletin, 75(1-2), 224-234.
	1	http://dx.doi.org/10.1007/s12237-020-00818-w	Guarinello, M. L., & Carey, D. A. (2022). Multi-modal approach for benthic impact assessments in moraine habitats: a case study at the Block Island Wind Farm. Estuaries and Coasts, 45(4), 1107-1122.

## Sheet: Appendix B
Article title - Toward process-based causality indicators for assessing and monitoring ecological impacts of offshore wind energy: a benthic perspective. Authors - Ivan Rodrigo Abrão Laurino, Anna Thereza dos Santos Alves Silva, Bruno Olian, Márcia Regina Denadai, Luis Enrique Sánchez, Alexander Turra.
Appendix B: Details regarding the construction of the conceptual-qualitative ecosystem models and the ecological-causal processes identified in this study.
INSTALLATION				INSTALLATION
Causal sytem elements		Affected system elements (Components)	Ecological-causal processses: direct effect - indirect effects (Branch ID)	Main references supporting the shreds of evidence for each part of the multiple branches	Branch ID: description of the ecological-causal process
Related activities (deliberate actions)	Related pressures
Pile-driving/drilling; Sediment dredging; Installation of turbines; Installation of cables; Installation of offshore substations; Movement ﻿of ships.	Mechanical shock and anchor drag	Seabed	Increased seabed physical disturbance	Coates et al., 2015; Guarinello & Carey, 2022	I1: Mechanical shock and anchor drag generate an increased seabed physical disturbance, which results in the resuspension of sediment plumes and the increased seawater turbidity.
		Seawater	Increased seabed physical disturbance - Increased resuspension of sediment plumes - Increased seawater turbidity (I1)	Vanhellemont & Ruddick, 2014; Huang et al., 2022; Cai et al., 2023
			Increased resuspension of sediment plumes - Increased resuspension of contaminants (I2)	Wang et al., 2023	I2: The resuspension of sediment plumes can also be accompanied by a resuspension of contaminants, especially heavy metals, that are previously deposited in the seabed, originating from past human disturbances.
		Seabed	Increased seabed physical disturbance - Increased loss of seabed habitats and species - Decreased seabed ecological quality (I3)	Coates et al., 2015	I3: The increased seabed physical disturbance generates instability for the bottom environment, hampering local area use by biodiversity, especially by sensitive long-lived species. Thus, there is an increased loss of locally sensitive species, reducing local ecological quality and favoring small opportunists.
	Underwater sound generation	Sound-sensitive species	Increased noise disturbance - Increased physiological stress - Decreased invertebrates contribution to fluid and particle transport (I4)	Solan et al., 2016	I4: Underwater sound generation increases noise disturbance in sound-sensitive species, promoting physiological stress. Such stress negatively influences individuals' metabolic processes, harming key behaviors of invertebrates (such as bivalves) and reducing their contributions to fluid and particle transport.
			Increased physiological stress - Decreased locomotion activity	Solan et al., 2016; Cones et al., 2024	I5: The physiological stress generated by noise disturbance can compromise the locomotion activities of sound-sensitive species. Thus, individuals display a suite of significantly weaker antipredator behaviors, including weaker swimming behaviors.
			Decreased locomotion activity - Decreased antipredator performance (I5)	Cones et al., 2024
			Increased noise disturbance - Increased larval stress	Gigot et al., 2023a; 2023b	I6: Noise disturbance can influence different aspects of physiological processes in invertebrate larvae, such as larval growth, metamorphosis, and survival, which ultimately can reduce the local recruitment success in sound-sensitive species
			Increased larval stress - Decreased recruitment in sound-sensitive species (I6)	Gigot et al., 2023b
			Increased noise disturbance - Increased barotrauma injuries - Increased mortality (I7)	Halvorsen et al., 2012	I7: Noise disturbance can promote barotrauma injury and consequent individuals' mortality in sound-sensitive species, especially in fish, since the swim bladder exposed to noise can acts like an air bubble that vibrates with sufficient magnitude to cause internal damage.
			Increased noise disturbance - Decreased foraging success (I8)	Voellmy et al., 2014	I8: Noise disturbance can promote reduced food consumption in sound-sensitive species by affecting foraging behaviors, including reduced foraging effort and increased foraging mistakes, which ultimately compromise foraging success.
OPERATION				OPERATION
Causal sytem elements		Affected system elements (Components)	Ecological-causal processses: direct effect - indirect effects (Branch ID)	Main references supporting the shreds of evidence for each part of the multiple branches	Branch ID: description of the ecological-causal process
Related activities (deliberate actions)	Related pressures
Operation of turbines and associated offshore structures; Operation of offshore substations; Operation of transmission cables	Changes in wind patterns and hydrodynamics	Seabed	Decreased water and sediment flows - Increased fine sediment deposition	Ivanov et al., 2021	O1: The decrease of hydrodynamic flows can promote the deposition of fine sediments in the substrate, reducing the mean grain size of the soft-bottom habitats close to the project structures. Lower grain sizes favor the colonization of small opportunistic species, which can dominate infaunal communities and competitively exclude long-lived sensitive species. This replacement of long-lived species…
		Infaunal community	Increased fine sediment deposition - Increased infaunal miniaturization (O1)	Lu et al., 2020
		Seabed	Increased fine sediment deposition - Increased habitat complexity	Coates et al., 2014; De Backer et al., 2014	O2: Lower grain sizes in the substrate due to fine sediment deposition can also favor the colonization of ecosystem engineers, such as habitat-forming and tube-building species, which can increase local habitat complexity and stability, increasing benthic community richness.
		Infaunal community	Increased habitat complexity - Increased infaunal taxonomic richness (O2)	Coates et al., 2014; De Backer et al., 2014; Lu et al., 2020; Lefaible et al., 2023
		Seabed and seawater	Increased water and sediment flows	Wang et al., 2018; Weber et al, 2024	O3: The increased hydrodynamic flows close to the project structures can promote the erosion of the soft substrates, generating a local loss of fine sediments. This process tends to increase mean grain size and the instability in soft-bottom substrates, hampering faunal colonization.
		Seabed	Increased water and sediment flows - Increased resuspension of sediment plumes - Increased loss of soft-bottom habitats (erosion) (O3)	Vanhellemont & Ruddick, 2014; Wang et al., 2018; 2019; Huang et al., 2022; Cai et al., 2023
		Seawater	Increased water and sediment flows - Increased resuspension of sediment plumes - Increased seawater turbidity	Vanhellemont & Ruddick, 2014; Huang et al., 2022	O4: The increased hydrodynamic flows can promote the erosion of the soft substrates, generating the resuspension of fine sediments. Sediments resuspended increase seawater turbidity, reducing light penetration and ultimately decreasing primary production.
		Ecosystem functioning	Increased seawater turbidity - Decreased primary production (O4)	Daewel et al., 2022
			Increased resuspension of sediment plumes - Increased resuspension of organic matter and nutrients - Increased primary production	Wang et al., 2019; Daewel et al., 2022; Cai et al., 2023	O5: The increased hydrodynamic flows can promote the erosion of the soft substrates, generating the resuspension of sediments rich in organic matter and nutrients. This enrichment of seawater can favor phytoplankton, ultimately increasing primary production and the productivity at higher trophic levels.
			Increased resuspension of organic matter and nutrients - Increased primary production - Increased productivity at higher trophic levels (O5)	Wang et al., 2019
			Increased resuspension of organic matter and nutrients - Increased primary production - Increas﻿ed suspension feeders	Wang et al., 2019	O6: The resuspension of organic matter and nutrients increases primary production, favoring the suspension feeders, primary consumers of phytoplankton. The increased biomass of suspension feeders improves the carbon assimilation from the water column by biological filtration.
			Increased resuspension of organic matter and nutrients - Increased primary production - Increas﻿ed suspension feeders - Increased carbon assimilation (O6)	Voet et al., 2023
			Increased resuspension of organic matter and nutrients - Increased primary production - Increas﻿ed suspension feeders - Increased seawater filtration (O7)	Mavraki et al., 2022	O7: The resuspension of organic matter and nutrients increases primary production, favoring the suspension feeders, primary consumers of phytoplankton. The increased biomass of suspension feeders improves the seawater biological filtration and purification due to the consumption of suspended particles.
			Increased resuspension of organic matter and nutrients - Increas﻿ed suspension feeders	Wilhelmsson et al., 2006a; Wilhelmsson & Malm, 2008; Joschko et al., 2008; Krone et al., 2013b; Wang et al., 2019; Hutchison et al., 2020a	O8: The resuspension of organic matter and nutrients directly increases food availability for suspension feeders, which increases their biomass, ultimately improving carbon assimilation from the water column by biological filtration.
			Increased resuspension of organic matter and nutrients - Increas﻿ed suspension feeders - Increased carbon assimilation (O8)	Voet et al., 2023
			Increased resuspension of organic matter and nutrients - Increas﻿ed suspension feeders - Increased seawater filtration (O9)	Mavraki et al., 2022	O9: The resuspension of organic matter and nutrients directly increases food availability for suspension feeders, which increases their biomass, ultimately improving seawater biological filtration and purification due to the consumption of suspended particles.
	Corrosion of the structures	Seabed	Increased release of contaminants - Increased sediment heavy metal contamination (O10)	Wang et al., 2023	O10: Contaminants, especially heavy metals, can be released into the seawater due to the corrosion of the artificial structures or due to the precipitation of contaminants from the anti-corrosion system in the structures, ultimately increasing local heavy metal contamination.
	Introduction of biological dispersal vectors	Fouling assemblages	Increased hard-bottom habitat creation - Increased colonization of non-native species (O11)	Lindeboom et al., 2011; Krone et al., 2013b; De Mesel et al., 2015; Hutchison et al., 2020a; Zupan et al., 2024	O11: The artificial structures introduced work as a biological dispersion vector, increasing hard-bottom habitat creation for the colonization of non-native species. Such introduced species can compete and exclude native species from surrounding habitats.
			Increased hard-bottom habitat creation - Increased colonization by fouling assemblages	Wilhelmsson et al., 2006a; 2006b; 2008; Joschko et al., 2008; Andersson et al., 2009; Karlsson et al., 2022; Zupan et al., 2023; Ter Hofstede et al., 2024; Kingma et al., 2024	O12: The artificial structures introduced work as a biological dispersion vector, increasing hard-bottom habitat creation for the colonization of fouling assemblages. These assemblages increase the oxygen consumption and the nutrient fluxes for the seawater, increasing phytoplancton biomass, primary production, and, consequently, the productivity at higher trophic levels.
		Ecosystem functioning	Increased colonization by fouling assemblages - Increased oxygen consumption and nutrient fluxes	Coolen et al., 2024
			Increased oxygen consumption and nutrient fluxes - Increased primary production	Serpetti et al., 2021
			Increased oxygen consumption and nutrient fluxes - Increased primary production - Increased productivity at higher trophic levels (O12)	Serpetti et al., 2021
			Increased oxygen consumption and nutrient fluxes - Increased primary production - Increas﻿ed suspension feeders	Serpetti et al., 2021	O13: The colonization of fouling assemblages in the artificial habitats increases the oxygen consumption and the nutrient fluxes for the seawater, which increases primary production and favors the suspension feeders, primary consumers of phytoplankton. The increased biomass of suspension feeders improves the carbon assimilation from the water column by biological filtration.
			Increased oxygen consumption and nutrient fluxes - Increased primary production - Increas﻿ed suspension feeders - Increased carbon assimilation (O13)	Voet et al., 2023
			Increased oxygen consumption and nutrient fluxes - Increased primary production - Increas﻿ed suspension feeders - Increased seawater filtration (O14)	Mavraki et al., 2022	O14: Increased oxygen consumption and the nutrient fluxes due to fouling assemblages increase local primary production. Such change increases the biomass of suspension feeders (primary consumers), improving seawater biological filtration and purification due to the consumption of suspended particles.
		Seabed	Increased oxygen consumption and nutrient fluxes - Increased biodeposition - Increased carbon flow to the substrate	Ivanov et al., 2021; Serpetti et al., 2021; Mavraki et al., 2022	O15: The fouling assemblages will generate an increased oxygen consumption and nutrient fluxes, also promoting the benthic enrichment, which is the biodeposition of carbon (e.g., fecal pellets, dead animals) on the surrounding substrates. The excessive carbon deposited can be processed by microorganisms with oxygen consumption (aerobic carbon processing), which ultimately can result in oxygen dep…
			Increased carbon flow to the substrate - Decreased bottom oxygen (O15)	Janßen et al., 2015; Daewel et al., 2022
			Increased carbon flow to the substrate - Increased habitat complexity	Andersson et al., 2010; Krone et al., 2013b	O16: The fouling assemblages will generate an increased oxygen consumption and nutrient fluxes, also promoting the benthic enrichment, which includes the biodeposition of drop-off products (empty and full shells; biofouling organic debris) on the surrounding substrates. These products and the organic enrichment can increase habitat complexity, increasing the infaunal taxonomic richness on the sur…
		Infaunal community	Increased habitat complexity - Increased infaunal taxonomic richness (O16)	Coates et al., 2014; Coolen et al., 2022; Lefaible et al., 2023
		Epifaunal community	Increased colonization by fouling assemblages - Increased food availability for fish - Increased reef effect - Increased aggregation of mobile species	Wilhelmsson et al., 2006b; Andersson et al., 2009; Bergström et al., 2013; Reubens et al., 2011; 2013; 2014; Vandendriessche et al., 2015; Stenberg et al., 2015; Griffin et al., 2016; Krone et al., 2017; Van Hal et al., 2017; Wang et al., 2019; Hutchison et al., 2020a; Karlsson et al., 2022; Buyse et al., 2022; 2023b; Li et al., 2023; Berges et al., 2024; Labourgade et al., 2024; Werner et al., 2…	O17: The artificial structures introduced work as a biological dispersion vector, increasing hard-bottom habitat creation for the colonization of fouling assemblages. These assemblages can serve as food for fish species, increasing the reef effect with the aggregation of mobile species in the project area. Such aggregated species can use the project area for feeding but also for reproduction, as …
			Increased aggregation of mobile species - Increased creation of nursery grounds (O17)	Wilhelmsson et al., 2006a; Andersson et al., 2010; Janßen et al., 2013; Krone et al., 2017
			Increased colonization by fouling assemblages - Increased food availability for fish - Increased shifts in fish diet	Buyse et al., 2023a, 2023b	O18: The artificial structures introduced work as a biological dispersion vector, increasing hard-bottom habitat creation for the colonization of fouling assemblages. These assemblages can serve as food for fish species, introducing new food items that can become part of the diet of local fish. These shifts in diet can be positive for the fish condition factor.
			Increased shifts in fish diet - Increased fish condition (O18)	Reubens et al., 2014; Buyse et al., 2023a
			Increased hard-bottom habitat creation - Increased loss of soft-bottom habitats - Increased displacement of soft-bottom mobile species (O19)	Griffin et al., 2016; Krone et al., 2017; Van Hal et al., 2017	O19: The artificial structures introduced promote the replacement of natural soft-bottom habitats with artificial hard-bottom habitats, which ultimately can displace soft-bottom species from the area, decreasing community diversity.
Controlling of fishery	Use area restriction	Infaunal and epifaunal communities	Increased refuge effect - Increased sheltering for species sensitive to fishing activities	Lindeboom et al., 2011; Reubens et al., 2014; Vandendriessche et al., 2015; Stenberg et al., 2015; Coates et al., 2016; Van Hal et al., 2017; Buyse et al., 2022; 2023a; 2023b	O20: Project operation will control the local fishery by restricting the use of the project area. This action promotes the refuge effect, since the area use restriction creates shelter for species sensitive to fishing activities. Thus, species can be sheltered against overfishing, which can promote positive effects for population abundance, mean body sizes and fish condition.
			Increased sheltering for species sensitive to fishing activities - Increased fish condition (O20)	Reubens et al., 2014; Buyse et al., 2023a
Operation of turbines	Underwater sound generation	Sound-sensitive species	Increased noise disturbance - Increased larval stress - Decreased recruitment in sound-sensitive species (O21)	Pine et al., 2012	O21: Underwater sound generation increases noise disturbance in sound-sensitive species, promoting larval stress. Such stress negatively influences larval metamorphosis, which can compromise population recruitment.
Operation of transmission cables	Electromagnetic field generation	Electro-sensitive species	Increased disturbances due to electromagnetic fields - Decreased movement speed - Increased area-restricted foraging behavior (O22)	Westerberg & Lagenfelt, 2008; Hutchison et al., 2020a	O22: The operation of transmission cables generates an electromagnetic field, which can promote behavioral disturbances in electro-sensitive species. Such disturbances include the decrease in movement speed, which ultimately increases area-restricted foraging behavior.
			Increased disturbances due to electromagnetic fields - Increased exploratory activities - Increased physiological stress (O23)	Jakubowska et al., 2019; Hutchison et al., 2020a	O23: The operation of transmission cables generates an electromagnetic field, which can promote behavioral disturbances in electro-sensitive species. Such disturbances include an increased physiological stress due to the increase in exploratory actitivities (foraging and burrowing behaviours).
			Increased disturbances due to electromagnetic fields - Increased attraction behavior - Increased physiological stress (O24)	Scott et al., 2018; 2021	O24: The operation of transmission cables generates an electromagnetic field, which can promote behavioral disturbances in electro-sensitive species. Such disturbances include an increased physiological stress due to the fauna that can be attracted by the cables and aggregate close to them.
			Increased disturbances due to electromagnetic fields - Decreased exploratory activities - Increased physiological stress (O25)	Scott et al., 2018; 2021	O25: The operation of transmission cables generates an electromagnetic field, which can promote behavioral disturbances in electro-sensitive species. Such disturbances include an increased physiological stress due to the decrease in exploratory activities (animals spend more time resting them exploring).

## Sheet: Appendix C
Article title - Toward process-based causality indicators for assessing and monitoring ecological impacts of offshore wind energy: a benthic perspective. Authors - Ivan Rodrigo Abrão Laurino, Anna Thereza dos Santos Alves Silva, Bruno Olian, Márcia Regina Denadai, Luis Enrique Sánchez, Alexander Turra.
Appendix C: Details regarding the ecological parameters identified from the reviewed literature that could be used as indicators for the different ecological-causal processes.
Indicators	Project phase	Related ecological-causal process / branch (ID)	Expected indicators' responses	Main references used for determining indicators and expected responses
Suspended sediment concentration	Installation	Increased seabed physical disturbance - Increased resuspension of sediment plumes - Increased seawater turbidity (I1)	Increase	Vanhellemont & Ruddick, 2014; Huang et al., 2022; Cai et al., 2023
Heavy metal levels in the environment	Installation	Increased resuspension of sediment plumes - Increased resuspension of contaminants (I2)	Increase	Wang et al., 2023
Total biomass of the infaunal assemblage	Installation	Increased seabed physical disturbance - Increased loss of seabed habitats and species - Decreased seabed ecological quality (I3)	Decrease	Coates et al., 2015
Abundance of opportunistic r-strategist species	Installation	Increased seabed physical disturbance - Increased loss of seabed habitats and species - Decreased seabed ecological quality (I3)	Increase	Coates et al., 2015
Abundance of long-lived k-strategist species	Installation	Increased seabed physical disturbance - Increased loss of seabed habitats and species - Decreased seabed ecological quality (I3)	Decrease	Coates et al., 2015
Mean time with valves fully closed for sound-sensitive bivalves	Installation	Increased noise disturbance - Increased physiological stress - Decreased invertebrates contribution to fluid and particle transport (I4)	Increase	Solan et al., 2016
Mean speed of movement in sound-sensitive species	Installation	Increased physiological stress - Decreased locomotion activity - Decreased antipredator performance (I5)	Decrease	Solan et al., 2016; Cones et al., 2024
Abundance of sound-sensitive species	Installation	Increased noise disturbance - Increased larval stress - Decreased recruitment in sound-sensitive species (I6)	Decrease	Gigot et al., 2023b
Frequency of barotrauma injuries in fish with swim bladder	Installation	Increased noise disturbance - Increased barotrauma injuries (I7)	Increase	Halvorsen et al., 2012
Abundance of sound-sensitive species	Installation	Increased noise disturbance - Increased barotrauma injuries - Increased mortality (I7)	Decrease	Halvorsen et al., 2012
Frequency of foraging behavior for sound-sensitive species	Installation	Increased noise disturbance - Decreased foraging success (I8)	Decrease	Voellmy et al., 2014
Sediment mean grain size	Operation	Decreased water and sediment flows - Increased fine sediment deposition (O1, O2)	Decrease	Coates et al., 2014; Lefaible et al., 2023
Abundance of long-lived k-strategist species	Operation	Increased fine sediment deposition - Infaunal miniaturization (O1)	Decrease	Lu et al., 2020
Abundance of opportunistic r-strategist species	Operation	Increased fine sediment deposition - Infaunal miniaturization (O1)	Increase	Lu et al., 2020
Total biomass of the infaunal assemblage	Operation	Increased fine sediment deposition - Infaunal miniaturization (O1)	Decrease	Lu et al., 2020
Abundance of ecosystem engineers in surrounding substrates	Operation	Increased fine sediment deposition - Increased habitat complexity (O2)	Increase	Coates et al., 2014; De Backer et al., 2014
Richness of the infaunal assemblage	Operation	Increased fine sediment deposition - Increased habitat complexity - Increased infaunal taxonomic richness (O2)	Increase	De Backer et al., 2014; Lu et al., 2020
Sediment mean grain size	Operation	Increased water and sediment flows - Increased resuspension of sediment plumes - Increased loss of soft-bottom habitats (erosion) (O3)	Increase	Wang et al., 2018
Suspended sediment concentration	Operation	Increased water and sediment flows - Increased resuspension of sediment plumes - Increased seawater turbidity (O4)	Increase	Vanhellemont & Ruddick, 2014; Cai et al., 2023
Phytoplankton biomass	Operation	Increased resuspension of sediment plumes - Increased seawater turbidity - Decreased primary production (O4)	Decrease	Daewel et al., 2022
Phytoplankton biomass	Operation	Increased resuspension of sediment plumes - Increased resuspension of organic matter and nutrients - Increased primary production (O5)	Increase	Wang et al., 2019; Daewel et al., 2022; Cai et al., 2023
Phytoplankton biomass	Operation	Increased resuspension of sediment plumes - Increased resuspension of organic matter and nutrients - Increased primary production - Increased productivity at higher trophic levels (O5)	Increase	Wang et al., 2019
Biomass of suspension feeders	Operation	Increased resuspension of organic matter and nutrients - Increased primary production - Increas﻿ed suspension feeders - Increased carbon assimilation (O6)	Increase	Wilhelmsson & Malm, 2008; Wang et al., 2019; Voet et al., 2023
Biomass of suspension feeders	Operation	Increased resuspension of organic matter and nutrients - Increased primary production - Increas﻿ed suspension feeders - Increased seawater filtration (O7)	Increase	Wilhelmsson & Malm, 2008; Wang et al., 2019; Mavraki et al., 2022
Biomass of suspension feeders	Operation	Increased resuspension of organic matter and nutrients - Increas﻿ed suspension feeders - Increased carbon assimilation (O8)	Increase	Wilhelmsson & Malm, 2008; Wang et al., 2019; Voet et al., 2023
Biomass of suspension feeders	Operation	Increased resuspension of organic matter and nutrients - Increas﻿ed suspension feeders - Increased seawater filtration (O9)	Increase	Wilhelmsson & Malm, 2008; Wang et al., 2019; Mavraki et al., 2022
Heavy metal levels in the environment	Operation	Increased release of contaminants - Increased sediment heavy metal contamination (O10)	Increase	Wang et al., 2023
Proportion of non-native / native species in surrounding hard-bottom habitats	Operation	Increased hard-bottom habitat creation - Increased colonization of non-native species (O11)	Increase	De Mesel et al., 2015
Phytoplankton biomass	Operation	Increased hard-bottom habitat creation - Increased colonization by fouling assemblages - Increased oxygen consumption and nutrient fluxes - Increased primary production - Increased productivity at higher trophic levels (O12)	Increase	Serpetti et al., 2021
Biomass of suspension feeders	Operation	Increased oxygen consumption and nutrient fluxes - Increased primary production - Increas﻿ed suspension feeders - Increased carbon assimilation (O13)	Increase	Wang et al., 2019; Serpetti et al., 2021; Voet et al., 2023
Biomass of suspension feeders	Operation	Increased oxygen consumption and nutrient fluxes - Increased primary production - Increas﻿ed suspension feeders - Increased seawater filtration (O14)	Increase	Wang et al., 2019; Serpetti et al., 2021; Mavraki et al., 2022
Sediment TOC (Total Organic Carbon)	Operation	Increased hard-bottom habitat creation - Increased colonization by fouling assemblages - Increased oxygen consumption and nutrient fluxes - Increased biodeposition - Increased carbon flow to the substrate (O15, O16)	Increase	Ivanov et al., 2021
Bottom oxygen level	Operation	Increased carbon flow to the substrate - Decreased bottom oxygen (O15)	Decrease	Janßen et al., 2015
Amount of biofouling drop-off products (empty and full shells; biofouling debris)	Operation	Increased carbon flow to the substrate - Increased habitat complexity (O16)	Increase	Lefaible et al., 2023
Richness of the infaunal assemblage	Operation	Increased carbon flow to the substrate - Increased habitat complexity - Increased infaunal taxonomic richness (O16)	Increase	Coates et al., 2014; De Backer et al., 2014
Abundance of hard-bottom mobile species	Operation	Increased colonization by fouling assemblages - Increased food availability for fish - Increased reef effect - Increased aggregation of mobile species (O17)	Increase	Vandendriessche et al., 2015; Griffin et al., 2016; Krone et al., 2017; Van Hal et al., 2017
Abundance of soft-bottom mobile species	Operation	Increased colonization by fouling assemblages - Increased food availability for fish - Increased reef effect - Increased aggregation of mobile species (O17)	Increase	Krone et al., 2013a; Buyse et al., 2022; 2023b
Diversity of mobile epifaunal assemblage	Operation	Increased colonization by fouling assemblages - Increased food availability for fish - Increased reef effect - Increased aggregation of mobile species (O17)	Increase	Wilhelmsson et al., 2006b; Stenberg et al., 2015; Li et al., 2023
Residency time of fish individuals	Operation	Increased colonization by fouling assemblages - Increased food availability for fish - Increased reef effect - Increased aggregation of mobile species (O17)	Increase	Reubens et al., 2013; 2014; Buyse et al., 2023b
Abundance of juveniles	Operation	Increased aggregation of mobile species - Increased creation of nursery grounds (O17)	Increase	Wilhelmsson et al., 2006a; Andersson et al., 2010;
Fish diet ratio (hard/soft-bottom prey species)	Operation	Increased colonization by fouling assemblages - Increased food availability for fish - Increased shifts in fish diet (O18)	Increase	Buyse et al., 2023a
Fulton’s condition index of fish species	Operation	Increased shifts in fish diet - Increased fish condition (O18)	Increase	Reubens et al., 2014
Abundance of soft-bottom mobile species	Operation	Increased hard-bottom habitat creation - Increased loss of soft-bottom habitats - Increased displacement of soft-bottom mobile species (O19)	Decrease	Griffin et al., 2016; Krone et al., 2017; Van Hal et al., 2017
Diversity of mobile epifaunal assemblage	Operation	Increased hard-bottom habitat creation - Increased loss of soft-bottom habitats - Increased displacement of soft-bottom mobile species (O19)	Decrease	Wilhelmsson et al., 2006a
Mean body size of fishery species	Operation	Increased refuge effect - Increased sheltering for species sensitive to fishing activities (O20)	Increase	Van Hal et al., 2017; Buyse et al., 2023a
Abundance of species sensitive to fishing activities	Operation	Increased refuge effect - Increased sheltering for species sensitive to fishing activities (O20)	Increase	Coates et al., 2016
Fulton’s condition index of fish species	Operation	Increased sheltering for species sensitive to fishing activities - Increased fish condition (O20)	Increase	Reubens et al., 2014
Abundance of sound-sensitive species	Operation	Increased noise disturbance - Increased larval stress - Decreased recruitment in sound-sensitive species (O21)	Decrease	Pine et al., 2012
Mean speed of movement in electro-sensitive species	Operation	Increased disturbances due to electromagnetic fields - Decreased movement speed - Increased area-restricted foraging behavior (O22)	Decrease	Westerberg & Lagenfelt, 2008; Hutchison et al., 2020a
Depth of penetration in the sediment column for electro-sensitive species	Operation	Increased disturbances due to electromagnetic fields - Increased exploratory activities - Increased physiological stress (O23)	Increase	Hutchison et al., 2020a; Scott et al., 2018; 2021
Abundance of electro-sensitive species	Operation	Increased disturbances due to electromagnetic fields - Increased attraction behavior - Increased physiological stress (O24)	Increase	Scott et al., 2018; 2021
Time-spent ratio exploring/resting for electro-sensitive species	Operation	Increased disturbances due to electromagnetic fields - Decreased exploratory activities - Increased physiological stress (O25)	Decrease	Scott et al., 2018; 2021
